# Supplementary material for: Exploring Membrane Binding Targets of Disordered Human Tau Aggregates on Lipid Rafts Using Multiscale Molecular Dynamics Simulations
Source: Membranes (Basel). 2022 Nov 4;12(11):1098. doi: 10.3390/membranes12111098 (PMC9695534; doi:10.3390/membranes12111098)
Supplement: Supplementary file 1 [file membranes-12-01098-s001.zip]

Archive with 1 entries (1 files):
- membranes-1972452-supplementary.pdf
